# Supplementary material for: Evidence for Retrovirus and Paramyxovirus Infection of Multiple Bat Species in China
Source: Viruses. 2014 May 16;6(5):2138–54. doi: 10.3390/v6052138 (PMC4036550; doi:10.3390/v6052138)
Supplement: Supplementary File 1 — Supplementary Table (XLS, 62 KB) [file viruses-06-02138-s002.xls]

## Sheet: Sheet1
Table S6 - Contigs related to vertebrate viruses as classified with BLASTx and the GenBank database.		Best match (virus)
Sequence name	Sequence length	GenBank No.	Gene name	Hit description	query	Coverage on the subject genome	Identities	E-value	Number of Stop codons	Genus	Family
comp60981_c0_seq1	270	AAD45226	protease/polymerase	Jaagsiekte sheep retrovirus	235-107(frame -3)	1-43	27/43(63%)	3e-20	3	Betaretrovirus	Retroviridae	Retro
comp8138_c0_seq1	364	AFO09966	gag protein	Jaagsiekte sheep retrovirus	2-361(frame+2)	93-212	79/121(65%)	1e-53	0	Betaretrovirus	Retroviridae	Retro
comp7670_c0_seq1	343	ACX93981	protease/polymerase	Ovine enzootic nasal tumor virus	3-152(frame+3)	80-152	52/73(71%)	6e-37	0	Betaretrovirus	Retroviridae	Retro
comp8138_c0_seq3	1662	YP_238302	gag protein	Ovine enzootic nasal tumour virus	159-1427(frame 3)	136-543	206/425(48%)	5e-117	4	Betaretrovirus	Retroviridae	Retro
comp106929_c0_seq1	241	AAC97565	protease/polymerase	Simian endogenous retrovirus	2-241(frame 2)	379-458	43/80(54%)	2e-24	0	Betaretrovirus	Retroviridae	Retro
comp127647_c0_seq1	227	AAA46815	protease/polymerase	Squirrel monkey retrovirus	223-2(frame -2)	63-136	52/74(70%)	8e-34	0	Betaretrovirus	Retroviridae	Retro
comp8334_c0_seq27	308	NP_041261	protease/polymerase	Squirrel monkey retrovirus	2-301(frame+2)	409-507	68/100(68%)	1e-35	0	Betaretrovirus	Retroviridae	Retro
comp59282_c0_seq1	224	ABC26828	protease/polymerase	Chick syncytial virus	89-223(frame+2)	364-408	36/45(80%)	2e-14	0	Gammaretrovirus	Retroviridae	Retro
comp8300_c0_seq2	338	BAB63924	envelope glycoprotein	Feline leukemia virus	288-25(frame -3)	71-166	35/99(35%)	5e-05	1	Gammaretrovirus	Retroviridae	Retro
comp115701_c0_seq1	232	YP_001994915	protease/polymerase	Friend murine leukemia virus	207-28(frame -2)	86-145	34/60(57%)	2e-17	1	Gammaretrovirus	Retroviridae	Retro
comp8124_c1_seq3	1967	AAC59460	protease/polymerase	Human endogenous retrovirus	582-776(frame 3)	42-103	34/65(52%)	3e-10	21	Gammaretrovirus	Retroviridae	Retro
comp105938_c0_seq1	333	AAP06676	gag protein	Human endogenous retrovirus HCML-ARV	142-51(frame 1)	1-51	28/52(54%)	3e-09	5	Gammaretrovirus	Retroviridae	Retro
comp114521_c0_seq1	425	AAP06677	protease/polymerase	Human endogenous retrovirus HCML-ARV	235-26(frame -2)	54-122	33/70(47%)	1e-19	8	Gammaretrovirus	Retroviridae	Retro
comp124993_c0_seq1	253	AAP06676	gag protein	Human endogenous retrovirus HCML-ARV	251-27(frame -2)	19-97	38/79(48%)	1e-14	3	Gammaretrovirus	Retroviridae	Retro
comp134198_c0_seq1	211	AAP06677	protease/polymerase	Human endogenous retrovirus HCML-ARV	14-199(frame 2)	477-538	44/62(71%)	3e-13	2	Gammaretrovirus	Retroviridae	Retro
comp161903_c0_seq1	214	AAP06677	protease/polymerase	Human endogenous retrovirus HCML-ARV	212-84(frame -3)	411-453	19/43(44%)	5e-05	5	Gammaretrovirus	Retroviridae	Retro
comp167136_c0_seq1	208	AAP06676	gag protein	Human endogenous retrovirus HCML-ARV	1-153(frame 1)	11-61	30/51(59%)	9e-11	3	Gammaretrovirus	Retroviridae	Retro
comp26298_c0_seq1	481	AAP06676	gag protein	Human endogenous retrovirus HCML-ARV	398-129(frame -3)	39-129	40/92(43%)	1e-12	2	Gammaretrovirus	Retroviridae	Retro
comp40210_c0_seq1	432	AAP06676	gag protein	Human endogenous retrovirus HCML-ARV	64-252(frame 1)	6-68	36/63(57%)	4e-15	6	Gammaretrovirus	Retroviridae	Retro
comp45601_c0_seq1	209	AAP06677	protease/polymerase	Human endogenous retrovirus HCML-ARV	1-207(frame 1)	394-462	44/69(64%)	1e-19	0	Gammaretrovirus	Retroviridae	Retro
comp4677_c0_seq1	345	AAP06676	gag protein	Human endogenous retrovirus HCML-ARV	341-156(frame -2)	17-79	34/63(54%)	8e-15	4	Gammaretrovirus	Retroviridae	Retro
comp6578_c1_seq1	231	AAP06677	protease/polymerase	Human endogenous retrovirus HCML-ARV	81-230(frame 3)	399-446	26/50(52%)	2e-05	4	Gammaretrovirus	Retroviridae	Retro
comp66771_c0_seq1	383	AAP06677	protease/polymerase	Human endogenous retrovirus HCML-ARV	375-40(frame -3)	1057-1170	55/114(48%)	1e-22	5	Gammaretrovirus	Retroviridae	Retro
comp67517_c0_seq1	260	AAP06677	protease/polymerase	Human endogenous retrovirus HCML-ARV	259-35(frame -2)	415-489	39/75(52%)	3e-15	1	Gammaretrovirus	Retroviridae	Retro
comp70263_c0_seq1	212	AAP06677	protease/polymerase	Human endogenous retrovirus HCML-ARV	207-46(frame -3)	702-755	38/54(70%)	2e-16	0	Gammaretrovirus	Retroviridae	Retro
comp7058_c0_seq1	343	AAP06676	gag protein	Human endogenous retrovirus HCML-ARV	60-299(frame 3)	1-79	44/81(54%)	3e-22	2	Gammaretrovirus	Retroviridae	Retro
comp76177_c0_seq1	380	AAP06676	gag protein	Human endogenous retrovirus HCML-ARV	191-57(frame -1)	33-78	25/46(54%)	4e-08	4	Gammaretrovirus	Retroviridae	Retro
comp8124_c0_seq1	1371	AAP06677	protease/polymerase	Human endogenous retrovirus HCML-ARV	950-1111(frame 2)	442-495	32/54(59%)	2e-06	13	Gammaretrovirus	Retroviridae	Retro
comp8124_c1_seq2	1050	AAP06677	protease/polymerase	Human endogenous retrovirus HCML-ARV	424-549(frame 1)	1107-1148	26/42(62%)	2e-05	11	Gammaretrovirus	Retroviridae	Retro
comp52254_c0_seq1	272	ABD29046	envelope glycoprotein	Human endogenous retrovirus K	3-176(frame 3)	33-90	29/58(50%)	3e-15	1	Gammaretrovirus	Retroviridae	Retro
comp5406_c0_seq1	390	ABA28250	protease/polymerase	Human endogenous retrovirus K	73-390(frame 1)	28-133	50/107(47%)	1e-21	2	Gammaretrovirus	Retroviridae	Retro
comp5748_c0_seq1	272	AAC16971	envelope glycoprotein	Human endogenous retrovirus K	24-272(frame 3)	48-132	40/85(47%)	3e-15	0	Gammaretrovirus	Retroviridae	Retro
comp7670_c1_seq1	240	AAC14144	protease/polymerase	Human endogenous retrovirus K	9-239(frame 3)	110-186	38/77(49%)	1e-15	0	Gammaretrovirus	Retroviridae	Retro
comp7677_c3_seq1	1135	CAA76882	protease/polymerase	Human endogenous retrovirus K	1109-294(frame -3)	501-778	123/278(44%)	8e-62	4	Gammaretrovirus	Retroviridae	Retro
comp106065_c0_seq1	280	1I6J_A	protease/polymerase	Moloney Murine Leukemia Virus	275-3(frame -3)	86-176	71/91(78%)	4e-39	2	Gammaretrovirus	Retroviridae	Retro
comp144832_c0_seq1	206	1QAI_A	protease/polymerase	Moloney Murine Leukemia Virus	196-5(frame -2)	67-128	46/64(72%)	6e-19	0	Gammaretrovirus	Retroviridae	Retro
comp33406_c0_seq1	292	3P1G_A	protease/polymerase	Moloney Murine Leukemia Virus	111-272(frame 3)	105-158	34/54(63%)	3e-09	0	Gammaretrovirus	Retroviridae	Retro
comp59658_c0_seq1	317	AAA46502	protease/polymerase	Moloney murine leukemia virus	2-310(frame 2)	64-165	54/103(52%)	1e-25	2	Gammaretrovirus	Retroviridae	Retro
comp66980_c0_seq1	245	AAA46524	protease/polymerase	Moloney Murine Leukemia Virus	6-245(frame 3)	14-93	43/80(54%)	1e-24	2	Gammaretrovirus	Retroviridae	Retro
comp4551_c0_seq1	654	AAA79247	protease/polymerase	Murine leukemia virus	506-111(frame -2)	895-1035	92/142(64%)	1e-37	9	Gammaretrovirus	Retroviridae	Retro
comp4655_c0_seq1	908	AAB58752	protease/polymerase	Murine leukemia virus	154-903(frame 1)	29-278	159/251(63%)	3e-96	0	Gammaretrovirus	Retroviridae	Retro
comp66116_c0_seq1	273	ABU54793	gag protein	Murine leukemia virus	274-104(frame-3)	993-1040	29/48(60%)	1e-11	2	Gammaretrovirus	Retroviridae	Retro
comp6767_c0_seq1	351	CAA28802	protease/polymerase	Murine leukemia virus	184-351(frame+1)	168-223	38/56(68%)	6e-34	3	Gammaretrovirus	Retroviridae	Retro
comp94578_c0_seq1	298	CAB65341	gag protein	Porcine endogenous retrovirus	289-2(frame -1)	515-607	56/96(58%)	8e-22	1	Gammaretrovirus	Retroviridae	Retro
comp7641_c0_seq1	584	ABL74442	protease/polymerase	Porcine endogenous retrovirus C	368-3(frame-1)	773-894	57/122(47%)	4e-34	4	Gammaretrovirus	Retroviridae	Retro
comp4654_c0_seq1	623	P03342	gag protein	Spleen necrosis virus	332-21(frame -1)	1-104	61/104(59%)	2e-38	6	Gammaretrovirus	Retroviridae	Retro
comp6841_c0_seq1	269	AAA63525	gag protein	Spleen necrosis virus	248-3(frame -1)	1-81	59/82(72%)	2e-29	1	Gammaretrovirus	Retroviridae	Retro
comp6984_c0_seq1	209	ABC26827	protease/polymerase	Spleen necrosis virus	2-202(frame 2)	87-153	60/67(90%)	9e-33	0	Gammaretrovirus	Retroviridae	Retro
comp96189_c0_seq1	253	ABC26827	protease/polymerase	Spleen necrosis virus	211-2(frame-1)	239-308	53/70(76%)	4e-29	0	Gammaretrovirus	Retroviridae	Retro
comp47807_c0_seq1	305	YP_003580190	gag protein	Woolly monkey sarcoma virus	215-3(frame -1)	21-94	45/74(61%)	6e-20	0	Gammaretrovirus	Retroviridae	Retro
comp58386_c0_seq1	291	YP_001165470	protease/polymerase	Woolly monkey sarcoma virus	183-1(frame -1)	212-275	30/64(47%)	2e-10	1	Gammaretrovirus	Retroviridae	Retro
comp63115_c0_seq1	305	AAC26861	vp1	Hamster polyomavirus	304-11(frame -2)	5-84	44/99(44%)	2e-15	0	Polyomavirus	Polyomaviridae	dsDNA
comp88917_c0_seq1	455	ACN56915	VP1	Merkel cell polyomavirus	453-13(frame-3)	8-159	92/152(61%)	2e-53	0	Polyomavirus	Polyomaviridae	dsDNA
comp79598_c0_seq1	230	AGC03185	large T antigen	STL polyomavirus	1-222(frame+1)	37-110	52/74(70%)	7e-29	0	Polyomavirus	Polyomaviridae	dsDNA
comp143402_c0_seq1	205	AAB66528	protease/polymerase	multiple sclerosis associated retrovirus	204-7(frame -2)	161-226	26/67(39%)	1e-05	0	unclassified	Retroviridae	Retro
comp69662_c0_seq1	232	ADI76909	protease/polymerase	Simian retrovirus 1	224-6(frame-3)	323-395	38/73(52%)	6e-17	0	unclassified	Retroviridae	Retro
comp113554_c0_seq1	206	YP_003864100	gag protein	Simian retrovirus 4	22-204(frame 1)	564-623	31/64(48%)	9e-06	0	unclassified	Retroviridae	Retro
comp119714_c0_seq1	314	BAM71050	protease/polymerase	Simian retrovirus Y	2-313(frame+2)	264-367	73/104(70%)	1e-41	0	unclassified	Retroviridae	Retro
comp173045_c0_seq1	201	BAM71049	protease/polymerase	Simian retrovirus Y	1-201(frame 1)	106-172	36/67(54%)	2e-14	0	unclassified	Retroviridae	Retro
comp7265_c0_seq1	360	BAA89659	gag protein	Baboon endogenous virus strain M7	3-275(frame+3)	500-585	44/92(48%)	4e-13	3	Unknown gammaretrovirus	Retroviridae	Retro
comp101505_c0_seq1	228	AFF57739	protease/polymerase	Bat gammaretrovirus	1-228(frame+1)	149-224	46/76(61%)	2e-15	0	Unknown gammaretrovirus	Retroviridae	Retro
comp73733_c0_seq1	351	AFA52560	envelope glycoprotein	Gammaretrovirus RfRV/China/2011	139-288(frame+1)	575-624	28/50(56%)	6e-09	0	Unknown gammaretrovirus	Retroviridae	Retro
comp106674_c0_seq1	219	ABC26818	protease/polymerase	Reticuloendotheliosis virus	218-3(frame-2)	389-460	43/72(60%)	2e-08	1	Unknown gammaretrovirus	Retroviridae	Retro
comp114910_c0_seq1	332	YP_223871	protease/polymerase	Reticuloendotheliosis virus	171-332(frame 3)	589-642	27/54(50%)	2e-05	7	Unknown gammaretrovirus	Retroviridae	Retro
comp117675_c0_seq1	296	ABC26818	protease/polymerase	Reticuloendotheliosis virus	24-287(frame+3)	763-850	37/88(42%)	6e-14	0	Unknown gammaretrovirus	Retroviridae	Retro
comp120360_c0_seq1	612	AAZ57417	gag protein	Reticuloendotheliosis virus	61-612(frame+1)	178-356	131/184(71%)	5e-85	0	Unknown gammaretrovirus	Retroviridae	Retro
comp134804_c0_seq1	209	AAZ57418	protease/polymerase	Reticuloendotheliosis virus	3-209(frame+3)	658-726	59/69(86%)	6e-30	0	Unknown gammaretrovirus	Retroviridae	Retro
comp155988_c0_seq1	325	AAZ57418	protease/polymerase	Reticuloendotheliosis virus	4-318(frame+1)	666-770	62/105(59%)	1e-24	1	Unknown gammaretrovirus	Retroviridae	Retro
comp29783_c0_seq1	211	P03360	protease/polymerase	Reticuloendotheliosis virus	15-146(frame 3)	97-140	19/44(43%)	1e-06	0	Unknown gammaretrovirus	Retroviridae	Retro
comp35249_c0_seq1	377	YP_223871	protease/polymerase	Reticuloendotheliosis virus	17-376(frame 2)	641-761	64/121(53%)	2e-28	2	Unknown gammaretrovirus	Retroviridae	Retro
comp36376_c0_seq1	479	ABD46828	gag protein	Reticuloendotheliosis virus	107-469(frame 2)	1-118	63/121(52%)	4e-35	0	Unknown gammaretrovirus	Retroviridae	Retro
comp4494_c0_seq1	258	P03360	protease/polymerase	Reticuloendotheliosis virus	255-7(frame -1)	80-162	38/83(46%)	2e-16	0	Unknown gammaretrovirus	Retroviridae	Retro
comp4643_c0_seq1	247	AAB24943	gag protein	Reticuloendotheliosis virus	98-247(frame 3)	1-50	21/50(42%)	2e-06	0	Unknown gammaretrovirus	Retroviridae	Retro
comp48905_c0_seq1	717	AAZ57417	gag protein	Reticuloendotheliosis virus	716-279(frame-2)	273-418	118/146(81%)	6e-73	0	Unknown gammaretrovirus	Retroviridae	Retro
comp55063_c0_seq1	526	P03360	protease/polymerase	Reticuloendotheliosis virus	526-2(frame -1)	40-211	104/175(59%)	3e-59	0	Unknown gammaretrovirus	Retroviridae	Retro
comp61188_c0_seq1	274	YP_223871	protease/polymerase	Reticuloendotheliosis virus	136-2(frame -1)	695-739	34/45(76%)	3e-22	3	Unknown gammaretrovirus	Retroviridae	Retro
comp61509_c0_seq1	311	YP_223871	protease/polymerase	Reticuloendotheliosis virus	311-6(frame -1)	985-1090	53/106(50%)	2e-18	0	Unknown gammaretrovirus	Retroviridae	Retro
comp6291_c0_seq1	467	AFV95354	protease/polymerase	Reticuloendotheliosis virus	1-420(frame+1)	490-629	103/140(74%)	8e-56	0	Unknown gammaretrovirus	Retroviridae	Retro
comp6356_c1_seq1	247	YP_223870	gag protein	Reticuloendotheliosis virus	244-5(frame -1)	299-378	38/80(48%)	5e-14	3	Unknown gammaretrovirus	Retroviridae	Retro
comp6536_c0_seq1	732	ABD46829	protease/polymerase	Reticuloendotheliosis virus	6-668(frame+3)	969-1189	114/223(51%)	7e-61	4	Unknown gammaretrovirus	Retroviridae	Retro
comp66359_c0_seq1	217	AAZ57418	protease/polymerase	Reticuloendotheliosis virus	209-9(frame-3)	1128-1193	40/67(60%)	2e-18	0	Unknown gammaretrovirus	Retroviridae	Retro
comp69201_c0_seq1	495	ACT75573	gag protein	Reticuloendotheliosis virus	371-3(frame-2)	298-420	73/123(59%)	2e-39	4	Unknown gammaretrovirus	Retroviridae	Retro
comp6999_c0_seq1	495	AAZ57418	protease/polymerase	Reticuloendotheliosis virus	494-42(frame-2)	999-1149	116/151(77%)	8e-63	1	Unknown gammaretrovirus	Retroviridae	Retro
comp71626_c0_seq1	306	ACT75574	protease/polymerase	Reticuloendotheliosis virus	306-157(frame -1)	1140-1189	29/50(58%)	8e-12	3	Unknown gammaretrovirus	Retroviridae	Retro
comp7202_c0_seq1	366	YP_223871	protease/polymerase	Reticuloendotheliosis virus	2-313(frame 2)	603-706	60/104(58%)	4e-30	1	Unknown gammaretrovirus	Retroviridae	Retro
comp72411_c0_seq1	655	ACT75574	protease/polymerase	Reticuloendotheliosis virus	273-4(frame-2)	854-944	49/91(54%)	1e-43	5	Unknown gammaretrovirus	Retroviridae	Retro
comp7255_c0_seq1	384	ACT75573	gag protein	Reticuloendotheliosis virus	376-59(frame-3)	170-270	85/106(80%)	6e-48	0	Unknown gammaretrovirus	Retroviridae	Retro
comp7552_c0_seq1	234	ABC26818	protease/polymerase	Reticuloendotheliosis virus	234-1(frame-1)	937-1014	66/78(85%)	3e-39	0	Unknown gammaretrovirus	Retroviridae	Retro
comp75689_c0_seq1	222	ACJ65656	protease/polymerase	Reticuloendotheliosis virus	61-207(frame+1)	870-919	23/51(45%)	0.0001	1	Unknown gammaretrovirus	Retroviridae	Retro
comp7916_c0_seq2	324	AFV95353	gag protein	Reticuloendotheliosis virus	322-8(frame-3)	14-115	62/105(59%)	8e-35	2	Unknown gammaretrovirus	Retroviridae	Retro
comp7923_c0_seq2	459	AAZ57417	gag protein	Reticuloendotheliosis virus	8-454(frame 2)	349-492	73/158(46%)	2e-28	2	Unknown gammaretrovirus	Retroviridae	Retro
comp80024_c0_seq1	209	P03360	protease/polymerase	Reticuloendotheliosis virus	206-9(frame -1)	110-176	32/67(48%)	5e-12	0	Unknown gammaretrovirus	Retroviridae	Retro
comp8098_c0_seq1	453	ACC77593	envelope glycoprotein	Reticuloendotheliosis virus	5-364(frame+2)	209-328	114/149(77%)	3e-67	0	Unknown gammaretrovirus	Retroviridae	Retro
comp8098_c1_seq1	471	ABD46830	envelope glycoprotein	Reticuloendotheliosis virus	6-422(frame+3)	225-371	82/149(55%)	2e-45	0	Unknown gammaretrovirus	Retroviridae	Retro
comp8193_c0_seq1	2127	ACT75574	protease/polymerase	Reticuloendotheliosis virus	1577-1762(frame+2)	720-781	28/62(45%)	1e-12	28	Unknown gammaretrovirus	Retroviridae	Retro
comp8193_c0_seq3	1844	YP_223871	protease/polymerase	Reticuloendotheliosis virus	1577-1762(frame 2)	720-781	28/62(45%)	3e-13	20	Unknown gammaretrovirus	Retroviridae	Retro
comp8229_c0_seq1	1155	ABC26818	protease/polymerase	Reticuloendotheliosis virus	603-10(frame-1)	547-743	116/198(59%)	6e-67	4	Unknown gammaretrovirus	Retroviridae	Retro
comp8229_c0_seq2	276	AFV95353	gag protein	Reticuloendotheliosis virus	276-7(frame-1)	245-335	45/91(49%)	6e-20	0	Unknown gammaretrovirus	Retroviridae	Retro
comp92776_c0_seq1	296	AAW57300	protease/polymerase	Reticuloendotheliosis virus	294-10(frame -3)	35-127	54/100(54%)	2e-22	0	Unknown gammaretrovirus	Retroviridae	Retro
comp95464_c0_seq1	217	ABC26818	protease/polymerase	Reticuloendotheliosis virus	215-24(frame-3)	570-633	46/64(72%)	3e-22	0	Unknown gammaretrovirus	Retroviridae	Retro
comp99051_c0_seq1	211	AAZ57418	protease/polymerase	Reticuloendotheliosis virus	211-2(frame-1)	791-860	42/70(60%)	3e-19	0	Unknown gammaretrovirus	Retroviridae	Retro
comp99098_c0_seq1	257	ACJ65656	protease/polymerase	Reticuloendotheliosis virus	256-2(frame-2)	502-586	76/85(89%)	4e-37	0	Unknown gammaretrovirus	Retroviridae	Retro
comp31202_c0_seq1	890	AFM52261	gag protein	Rousettus leschenaultii retrovirus	396-193(frame-3)	1-69	53/69(77%)	2e-26	17	Unknown gammaretrovirus	Retroviridae	Retro
